# Supplementary material for: A direct comparison of the KB™ Basecaller and phred for identifying the bases from DNA sequencing using chain termination chemistry
Source: BMC Res Notes. 2010 Oct 8;3:257. doi: 10.1186/1756-0500-3-257 (PMC3020662; doi:10.1186/1756-0500-3-257)
Supplement: Additional file 1 — Table S5: Project 96: Microbes by genus. A table showing the microbes identified and the number (percent) of their supporting reads for Project 96. [file 1756-0500-3-257-S1.XLS]

## Sheet: Sheet1
Table 5. Project 96 microbes by genus.
Closest named bacterium	KB™ Basecaller		phred
	Number of reads	% of total reads	Number of reads	% of total reads
Streptococcus	1016	53.2	1025	53.4
Pseudomonas	510	26.7	381	19.8
Janthinobacterium	190	10	92	4.8
Scardovia	22	1.2	22	1.1
Stenotrophomonas	6	0.3	5	0.3
Comamonas	4	0.2	4	0.2
Delftia	4	0.2	4	0.2
Haemophilus	4	0.2	4	0.2
Shewanella	3	0.2	3	0.2
Acinetobacter	2	0.1	0	0
Actinomyces	2	0.1	2	0.1
Bradyrhizobium	2	0.1	2	0.1
Gemella	2	0.1	2	0.1
Serratia	2	0.1	2	0.1
Sphingobacterium	2	0.1	1	0.1
Vibrio	2	0.1	2	0.1
No Lactobacillus identified.
