# Supplementary material for: A direct comparison of the KB™ Basecaller and phred for identifying the bases from DNA sequencing using chain termination chemistry
Source: BMC Res Notes. 2010 Oct 8;3:257. doi: 10.1186/1756-0500-3-257 (PMC3020662; doi:10.1186/1756-0500-3-257)
Supplement: Additional file 2 — Table S6: Project 96: Lactobacillus by species. A table showing the Lactobacillus species identified and the number (percent) of their supporting reads for Project 96. [file 1756-0500-3-257-S2.XLS]

## Sheet: subj96 bacteria
Table 6. Lactobacillus by species.
	No Lactobacillus identified.
																average
