# Supplementary material for: A direct comparison of the KB™ Basecaller and phred for identifying the bases from DNA sequencing using chain termination chemistry
Source: BMC Res Notes. 2010 Oct 8;3:257. doi: 10.1186/1756-0500-3-257 (PMC3020662; doi:10.1186/1756-0500-3-257)
Supplement: Additional file 3 — Table S7: Project 96: Novel bacteria. A table showing the novel species identified, the closest named bacteria, and the number (percent) of their supporting reads for Project 96. [file 1756-0500-3-257-S3.XLS]

## Sheet: Sheet1
Table 7. Project 96 novel bacteria.
Closest named bacterium	KB™ Basecaller		phred
	Number of reads	% match	Number of reads	% match
uncultured	132	N/A	327	N/A
Janthinobacterium	1	79	2	92-95
Pseudomonas	1	78.6	19	87-97
Acinetobacter	0	N/A	2	89-92
Neisseria	0	N/A	1	91
Prevotella	0	N/A	2	88-91
Prochlorococcus	0	N/A	2	75-79
Sphingobacterium	0	N/A	1	96
Streptococcus	0	N/A	5	91-97
uncultured	0	N/A	9	89-91
