# Supplementary material for: A direct comparison of the KB™ Basecaller and phred for identifying the bases from DNA sequencing using chain termination chemistry
Source: BMC Res Notes. 2010 Oct 8;3:257. doi: 10.1186/1756-0500-3-257 (PMC3020662; doi:10.1186/1756-0500-3-257)
Supplement: Additional file 4 — Table S8: Project 97: Microbes by genus. A table showing the microbes identified and the number (percent) of their supporting reads for Project 97. [file 1756-0500-3-257-S4.XLS]

## Sheet: Sheet1
Table 8. Project 97 microbes by genus.
Closest named bacterium	KB™ Basecaller		phred
	Number of reads	% of total reads	Number of reads	% of total reads
Prevotella	117	6	68	3.5
Dialister	82	4.2	79	4
Atopobium	66	3.4	66	3.4
Gardnerella	52	2.7	50	2.6
Lactobacillus	38	1.9	38	1.8
Parvimonas	33	1.7	0	0
Aerococcus	7	0.4	6	0.3
Pseudomonas	6	0.3	6	0.3
Janthinobacterium	4	0.2	2	0.1
Sneathia	4	0.2	2	0.1
Actinomyces	2	0.1	0	0
Ureaplasma	2	0.1	2	0.1
