# Supplementary material for: A direct comparison of the KB™ Basecaller and phred for identifying the bases from DNA sequencing using chain termination chemistry
Source: BMC Res Notes. 2010 Oct 8;3:257. doi: 10.1186/1756-0500-3-257 (PMC3020662; doi:10.1186/1756-0500-3-257)
Supplement: Additional file 5 — Table S9: Project 97: Lactobacillus by species. A table showing the Lactobacillus species identified and the number (percent) of their supporting reads for Project 97. [file 1756-0500-3-257-S5.XLS]

## Sheet: Sheet1
Table 9. Project 97 Lactobacillus by species.
Closest named bacterium	KB™ Basecaller		phred
	Number of reads	% of total reads	Number of reads	% of total reads
L. iners	38	1.9	36	1.8
L. sp.	0	0	2	0.1
