# Supplementary material for: A direct comparison of the KB™ Basecaller and phred for identifying the bases from DNA sequencing using chain termination chemistry
Source: BMC Res Notes. 2010 Oct 8;3:257. doi: 10.1186/1756-0500-3-257 (PMC3020662; doi:10.1186/1756-0500-3-257)
Supplement: Additional file 6 — Table S10: Project 97: Novel bacteria. A table showing the novel species identified, the closest named bacteria, and the number (percent) of their supporting reads for Project 97. [file 1756-0500-3-257-S6.XLS]

## Sheet: Sheet1
Table10. Project 97 novel bacteria.
Closest named bacterium	KB™ Basecaller		phred
	Number of reads	% match	Number of reads	% match
uncultured	1494	NA	1528	NA
Eggerthella	22	92	22	92
Parvimonas	22	94-97	52	94-97
Clostridium	2	92	2	93
Actinomyces	0	N/A	1	94
Atopobium	0	N/A	2	93
Dialister	0	N/A	2	97
Gardnerella	0	N/A	2	91-96
Mycoplasma	0	N/A	2	66-70
Peptostreptococcus	0	N/A	3	94
Prevotella	0	N/A	5	89-97
Prochlorococcus	0	N/A	2	33-67
Syntrophococcus	0	N/A	1	89
uncultured	0	N/A	11	89-97
