# Supplementary material for: A direct comparison of the KB™ Basecaller and phred for identifying the bases from DNA sequencing using chain termination chemistry
Source: BMC Res Notes. 2010 Oct 8;3:257. doi: 10.1186/1756-0500-3-257 (PMC3020662; doi:10.1186/1756-0500-3-257)
Supplement: Additional file 7 — Table S11: Project 98: Microbes by genus. A table showing the microbes identified and the number (percent) of their supporting reads for Project 98. [file 1756-0500-3-257-S7.XLS]

## Sheet: Sheet1
Table 11. Project 98 microbes by genus.
Closest named bacterium	KB™ Basecaller		phred
	Number of reads	% of total reads	Number of reads	% of total reads
Lactobacillus	1571	83.7	1629	84.2
Corynebacterium	88	4.7	88	4.5
Finegoldia	49	2.6	49	2.5
Pseudomonas	40	2.1	39	2
Anaerococcus	19	1	16	0.8
Janthinobacterium	14	0.7	14	0.7
Prevotella	13	0.7	13	0.7
Facklamia	8	0.4	8	0.4
Veillonella	8	0.4	8	0.4
Dialister	7	0.4	0	0
Brevibacterium	6	0.3	6	0.3
Enterobacter	6	0.3	6	0.3
Peptoniphilus	6	0.3	8	0.4
Solibium	6	0.3	0	0
Peptostreptococcus	4	0.2	4	0.2
Staphylococcus	4	0.2	4	0.2
Streptococcus	4	0.2	4	0.2
Atopobium	2	0.1	2	0.1
Ureaplasma	2	0.1	2	0.1
Flavobacterium	0	0	4	0.2
