# Supplementary material for: A direct comparison of the KB™ Basecaller and phred for identifying the bases from DNA sequencing using chain termination chemistry
Source: BMC Res Notes. 2010 Oct 8;3:257. doi: 10.1186/1756-0500-3-257 (PMC3020662; doi:10.1186/1756-0500-3-257)
Supplement: Additional file 8 — Table S12: Project 98: Lactobacillus by species. A table showing the Lactobacillus species identified and the number (percent) of their supporting reads for Project 98. [file 1756-0500-3-257-S8.XLS]

## Sheet: Sheet1
Table 12. Project 98 Lactobacillus by species.
Closest named bacterium	KB™ Basecaller		phred
	Number of reads	% of total reads	Number of reads	% of total reads
L. iners	1188	63.3	1234	63.8
L. crispatus	168	9	165	8.5
L. gasseri	162	8.6	160	8.3
L. vaginalis	46	2.5	48	2.5
L. jensenii	4	0.2	2	0.1
L. reuteri	2	0.1	0	0
L. sp.	1	0.1	18	0.9
L. fornicalis	0	0	2	0.1
