# Supplementary material for: A direct comparison of the KB™ Basecaller and phred for identifying the bases from DNA sequencing using chain termination chemistry
Source: BMC Res Notes. 2010 Oct 8;3:257. doi: 10.1186/1756-0500-3-257 (PMC3020662; doi:10.1186/1756-0500-3-257)
Supplement: Additional file 9 — Table S13: Project 98: Novel bacteria. A table showing the novel species identified, the closest named bacteria, and the number (percent) of their supporting reads for Project 98. [file 1756-0500-3-257-S9.XLS]

## Sheet: Sheet1
Table 13. Project 98 novel bacteria.
Closest named bacterium	KB™ Basecaller		phred
	Number of reads	% match	Number of reads	% match
Eremococcus	12	94-97	12	93-96
Lactobacillus	4	91-96	6	90-97
Staphylococcus	2	83-88	1	75
Solibium	1	96	0	0
Dialister	0	N/A	7	92-96
Flavobacterium	0	N/A	2	97
Mycoplasma	0	N/A	1	65
Peptoniphilus	0	N/A	1	93
uncultured	0	N/A	1	N/A
