# Supplementary material for: A direct comparison of the KB™ Basecaller and phred for identifying the bases from DNA sequencing using chain termination chemistry
Source: BMC Res Notes. 2010 Oct 8;3:257. doi: 10.1186/1756-0500-3-257 (PMC3020662; doi:10.1186/1756-0500-3-257)
Supplement: Additional file 10 — Table S14: Project 99: Microbes by genus. A table showing the microbes identified and the number (percent) of their supporting reads for Project 99. [file 1756-0500-3-257-S10.XLS]

## Sheet: Sheet1
Table 14. Project 99 microbes by genus.
Closest named bacterium	KB™ Basecaller		phred
	Number of reads	% of total reads	Number of reads	% of total reads
Lactobacillus	1513	44.1	797	41.8
Pseudomonas	175	9.2	102	5.4
Janthinobacterium	49	2.6	19	1
Solibium	43	2.3	0	0
Brachybacterium	4	0.2	4	0.2
Shewanella	4	0.2	3	0.2
Stenotrophomonas	4	0.2	4	0.2
Comamonas	2	0.1	2	0.1
Serratia	2	0.1	2	0.1
Vibrio	2	0.1	2	0.1
