# Supplementary material for: A direct comparison of the KB™ Basecaller and phred for identifying the bases from DNA sequencing using chain termination chemistry
Source: BMC Res Notes. 2010 Oct 8;3:257. doi: 10.1186/1756-0500-3-257 (PMC3020662; doi:10.1186/1756-0500-3-257)
Supplement: Additional file 11 — Table S15: Project 99: Lactobacillus by species. A table showing the Lactobacillus species identified and the number (percent) of their supporting reads for Project 99. [file 1756-0500-3-257-S11.XLS]

## Sheet: Sheet1
Table 15. Project 99 Lactobacillus by species.
Closest named bacterium	KB™ Basecaller		phred
	Number of reads	% of total reads	Number of reads	% of total reads
L. crispatus	840	44.1	248	13
L. jensenii	387	20.3	257	13.5
L. iners	273	14.3	280	14.7
L. coleohominis	10	0.5	10	0.5
L. sp.	3	0.2	2	0.1
