# Supplementary material for: A direct comparison of the KB™ Basecaller and phred for identifying the bases from DNA sequencing using chain termination chemistry
Source: BMC Res Notes. 2010 Oct 8;3:257. doi: 10.1186/1756-0500-3-257 (PMC3020662; doi:10.1186/1756-0500-3-257)
Supplement: Additional file 12 — Table S16: Project 99: Novel bacteria. A table showing the novel species identified, the closest named bacteria, and the number (percent) of their supporting reads for Project 99. [file 1756-0500-3-257-S12.XLS]

## Sheet: Sheet1
Table 16. Project 99 novel bacteria.
Closest named bacterium	KB™ Basecaller		phred
	Number of reads	% match	Number of reads	% match
Lactobacillus	94	85-94	628	94-97
uncultured	13	N/A	295	N/A
Pseudomonas	0	N/A	43	95-97
Flavobacterium	0	N/A	3	88
Janthinobacterium	0	N/A	1	94
